# Supplementary material for: An Assessment of the Validity and Reliability of the Pediatric Child Health Utility 9D in Children with Inflammatory Bowel Disease
Source: Children (Basel). 2021 Apr 27;8(5):343. doi: 10.3390/children8050343 (PMC8146594; doi:10.3390/children8050343)
Supplement: Supplementary file 1 [file children-08-00343-s001.zip]

Archive with 1 entries (1 files):
- children-1142892-supplementary.pdf
